# Supplementary material for: Socioeconomic Barriers to COVID-19 Booster Vaccination in Southern Italy: A Retrospective Study to Evaluate Association with the Social and Material Vulnerability Index in Apulia
Source: Vaccines (Basel). 2025 Dec 18;13(12):1255. doi: 10.3390/vaccines13121255 (PMC12737561; doi:10.3390/vaccines13121255)
Supplement: Supplementary file 1 [file vaccines-13-01255-s001.zip]

Archive with 1 entries (1 files):
- vaccines-3934032-supplementary.pdf
